# Supplementary material for: Genome-Wide Transcriptomic Analysis Reveals Insights into the Response to Citrus bark cracking viroid (CBCVd) in Hop (Humulus lupulus L.)
Source: Viruses. 2018 Oct 18;10(10):570. doi: 10.3390/v10100570 (PMC6212812; doi:10.3390/v10100570)
Supplement: Supplementary file 1 [file viruses-10-00570-s001.zip]

Archive with 7 entries (7 files):
- Figure S1.jpg
- Figure S2.jpg
- Figure S3.jpg
- Figure S4.jpg
- Table S1.docx
- Table S2.xlsx
- Table S3.xls
